# Supplementary material for: Cost Resulting from Anti-Tuberculosis Drug Shortages in the United States: A Hypothetical Cohort Study
Source: PLoS One. 2015 Aug 18;10(8):e0134597. doi: 10.1371/journal.pone.0134597 (PMC4540488; doi:10.1371/journal.pone.0134597)
Supplement: S2 File — Example Rnw file that was used to simulate outcomes. (RNW) [file pone.0134597.s002.Rnw]

\documentclass[fleqn]{article}

\topmargin=-0.3in
\textheight=8in
\oddsidemargin=0in
\textwidth=6.5in

\usepackage{indentfirst}
\usepackage{framed}

\setlength{\parindent}{0.6cm}

\newcommand{\refn}[1]{\raisebox{1ex}{\footnotesize{#1}}}

\renewcommand*\familydefault{\sfdefault}  
\usepackage[T1]{fontenc}

\begin{document}

\newpage

\setcounter{page}{1}
\renewcommand{\baselinestretch}{1.4142} \small\normalsize

<<echo=FALSE,results='hide'>>=
rm(list=objects())
options(width=68,show.signif.stars=FALSE)
require(plyr)
require(reshape2)
set.seed(6879098) #setseed changed to set.seed
@

\section{Rationale}
Recent shortages of isoniazid and rifampin may add cost and complexity to tuberculosis treatment in the United States.
An analysis of costs and consequences is needed.

\section{Simulation}
Study Design: discrete-time hypothetical cohort analysis

\subsection{Tables}
The simulation design is centered around two databases, using R as the implementation language.

\subsubsection{Tuberculosis health system}
The first set of tables describes relevant aspects of the tuberculosis health system.

\begin{enumerate}
\item {\tt compprob.csv}~~Attributes:
  \begin{enumerate}
    \item{\tt complication}~~Complication codes include both event and drug.
    \item{\tt medname}~~Medication name
    \item{\tt month}~~Month. At this time these are time independent, but this is not necessary.
    \item{\tt prob}~~Probability of complication.
    \item{\tt problow}~~Lower bound.
    \item{\tt probhigh}~~Upper bound.
    \item{\tt cmlprob}~~Cumulative probability used to compute the monthly probabilities.
    \item{\tt cmllow}~~
    \item{\tt cmlhigh}~~
    \item{\tt cmlmonths}~~Number of months used.
  \end{enumerate}
\item {\tt compproc.csv}~~Attributes: 
  \begin{enumerate}
    \item{\tt complication}~~Same codes as in {\tt compprob}
    \item{\tt procedure}~~
    \item{\tt quantity}~~Numeric.
  \end{enumerate}
\item {\tt cure\_new.csv}~~Attributes:
  \begin{enumerate}
    \item{\tt regimen}~~Key (foreign key in regimen.csv)
    \item{\tt regid} regimen id
    \item{\tt condition}~~Key
    \item{\tt cureprob}
  \end{enumerate}
\item {\tt medication.csv}~~Attributes:
  \begin{enumerate}
    \item{\tt medname}~~Key
    \item{\tt mgkgday}
    \item{\tt weeklydose}
    \item{\tt monthlyprice}~~only important data field (numeric)
  \end{enumerate}
\item {\tt medtest.csv}~~Attributes:
  \begin{enumerate}
    \item{\tt medname}~~Key
    \item{\tt medicaltest}~~Key (foreign key in testing.csv)
    \item{\tt frequency}~~this is either {\tt baseline} or {\tt monthly}; other values are possible (but would need to be accomodated).
  \end{enumerate}
\item {\tt proccost.csv}~~Attributes: 
  \begin{enumerate}
    \item{\tt procedure}~~
    \item{\tt cost}~~
  \end{enumerate}
This table assumes that each medication gives rise to certain monitoring tests, independent of all other medications.  This may have to change.
\item {\tt regchange.csv}~~Attributes:
  \begin{enumerate}
    \item{\tt regid}~~
    \item{\tt regimen}~~
    \item{\tt complication}~~
    \item{\tt drug}~~
    \item{\tt newregid}~~
    \item{\tt newregimen}~~
  \end{enumerate}
\item {\tt regimen.csv}~~Attributes:
  \begin{enumerate}
    \item{\tt regimen}~~mnemonic for {\tt regid}
    \item{\tt time}~Key
    \item{\tt medname}~~(foreign key in medication.csv)
    \item{\tt regid}~~regimen id, is key
  \end{enumerate}
  The regimens are {\tt standard} (standard short course), {\tt ires} (when there is no INH), and {\tt nohr} (for pansensitive patients
who cannot get INH and rifampin).  Because the drugs change over time as the regimen proceeds from the intensive phase to the 
continuation phase, this table is keyed by time as well as regimen name.
\item {\tt testing.csv}~~Attributes:
  \begin{enumerate}
    \item{\tt medicaltest}~~Key
    \item{\tt cpt}
    \item{\tt cost}
  \end{enumerate}
\end{enumerate}

<<>>=
compprob <- read.csv("compprob.csv",header=TRUE,as.is=TRUE)
compproc <- read.csv("compproc.csv",header=TRUE,as.is=TRUE)
cure.new <- read.csv("cure_new.csv",header=TRUE,as.is=TRUE)
medication <- read.csv("medication.csv",header=TRUE,as.is=TRUE)
medtest <- read.csv("medtest.csv",header=TRUE,as.is=TRUE)
proccost <- read.csv("proccost.csv",header=TRUE,as.is=TRUE)
regchange <- read.csv("regchange.csv",header=TRUE,as.is=TRUE)

regimen <- read.csv("regimen.csv",header=TRUE,as.is=TRUE)
regimen <- regimen[,c("regimen","month","medname","regid")]

testing <- read.csv("testing.csv",header=TRUE,as.is=TRUE)
tb.system.tables <- list(
  compprob=compprob,
  compproc=compproc,
  cure=cure.new,
  medication=medication,
  medtest=medtest,
  proccost=proccost,
  regchange=regchange,
  regimen=regimen,
  testing=testing)
rm(compprob,compproc,cure.new,medication,medtest,proccost,regchange,regimen,testing)
@

\subsubsection{Patients}
The next tables are dynamic, and describe a hypothetical cohort.

\begin{enumerate}
\item {\tt patient.csv}~~Attributes:
  \begin{enumerate}
    \item{\tt patid}~~Key
    \item{\tt condition}
    \item{\tt duration}
    \item{\tt regimen}~~foreign key in regimen.csv
    \item{\tt outcome}
    \item{\tt cost}
  \end{enumerate}
\item {\tt patientdrughistory.csv}~~Attributes:
  \begin{enumerate}
    \item{\tt patid}~~Key
    \item{\tt medname}~~Key, foreign key in medication.csv
    \item{\tt duration}
    \item{\tt tolerated}
  \end{enumerate}
\end{enumerate}

This will be used for error checking:
<<>>=
validate.tbl <- function(a.data.frame,header.char.vec,trace=0) {
  if (trace>=1) {
    print("Entering validate.tbl")
  }
  ans <- TRUE
  if (class(a.data.frame) != "data.frame") {
    print("validate.tbl: a.data.frame not a data frame")
    ans <- FALSE
  } 
  n1 <- sort(names(a.data.frame))
  n2 <- sort(header.char.vec)
  if (length(n1) != length(n2)) {
    print("header mismatch in validate.tbl: lengths wrong")
    ans <- FALSE
  }
  if (n1 != n2) {
    print("header mismatch in validate.tbl")
    ans <- FALSE
  }
  if (trace>=1) {
    print("Leaving validate.tbl")
  }
  ans
}
@

The function {\tt new.patient.tbl} creates a new main data table for all patients.  The arguments are: {\tt nn}, the
number of patients; {\tt regimen}, the initial regimen for all the patients.  The output is a table with
header set {\tt patid}, {\tt condition}, {\tt regimen}, {\tt outcome}, {\tt cost}, and {\tt duration}.  An optional
argument (default {\tt FALSE}) of {\tt return.validation.header.only} can be set to {\tt TRUE} to generate the headers
for checking.  An additional argument sets the trace level; values of 1 or more can set tracing information.
<<>>=
gen.new.patient.tbl <- function(nn,regimen.id,return.validation.header.only=FALSE,trace=0) {
  if (!(is.numeric(nn)) || length(nn)>1) {
    stop("gen.new.patient.tbl: bad nn")
  }
  if (trace >= 1) {
    cat("Entering gen.new.patient.tbl")
  }
  ans <- data.frame(patid=1:nn)
  ans$regid <- regimen.id
  if (regimen.id==9) {     #@@@
    stop("bad reg id")
  }
  ans$outcome <- 0
  ans$cost <- 0
  ans$duration <- 0
  ans$finished <- FALSE
  ans$adverse.event.count <- 0
  ans$regimen.switch.count <- 0
  if (trace >= 1) {
    cat("Leaving gen.new.patient.tbl")
  }
  if (return.validation.header.only) {
    names(ans)
  } else {
    ans
  }
}
@

This is supposed to keep a record of every drug the patient has ever taken.  But
we aren't using this now, so it is just a stub.
<<>>=
new.patientdrughistory <- function(patient.tbl,regimen.tbl,medtest.tbl) {
}
@

\subsection{Simulation}

The purpose of this is to compute the cost of a group of drugs {\tt drug.vector} using {\tt med.tbl}.  The argument
{\tt drug.vector} must be a list of drug names.  The argument {\tt med.tbl} should be something of the form of the
{\tt medication} table.  The return value is a numeric of length one.
<<>>=
get.drug.cost <- function(drug.vector,med.tbl,trace=0) {
  if (trace >= 1) {
    print("Entering get.drug.cost")
  }
  focus.rows <- med.tbl$medname %in% drug.vector
  if (sum(focus.rows) != length(drug.vector)) {
    stop("get.drug.cost: bad lookup")
  }
  cost <- sum(med.tbl$monthlyprice[focus.rows])
  if (is.na(cost)) {
    stop("get.drug.cost: missing cost")
  }
  if (trace >= 1) {
    print("Leaving get.drug.cost")
  }
  cost 
}
@

This function {\tt onestep} is the main loop.  The arguments are:
\begin{description}
\item[{\tt current.month}] numeric month, length 1
\item[{\tt patient.tbl}] patient table of the form generated by {\tt new.patient.table}
\item[{\tt patientdrughistory.tbl}] 
\item[{\tt patienttest.tbl}]
\item[{\tt tbsys}] List of the constant tables, as in {\tt tb.system.tables}; the tables inside
this list are {\tt compprob}, {\tt compproc}, {\tt cure}, {\tt medication}, {\tt medtest},
{\tt proccost}, {\tt regchange}, {\tt regimen}, and {\tt testing}.  There is some risk that
R will actually copy this whole thing every call.  Defaults to {\tt tb.system.tables}.
\item[{\tt trace}] trace information when above 0
\end{description}
<<>>=
onestep <- function(current.month,
                    other.params,
                    patient.tbl,
                    patientdrughistory.tbl,
                    tbsys=tb.system.tables,
                    trace=0
) {
  if (trace>=1) {
    print(paste("Entering onestep; time=",current.month))
  }
  if (!is.numeric(current.month)) {
    stop("current month is not numeric")
  }
  if (length(current.month)>1) {
    stop("onestep: bad current.month length")
  }
  new.patient.tbl <- patient.tbl 
  new.pdhistory.tbl <- patientdrughistory.tbl
  compprob.tbl <- tb.system.tables$compprob
  compproc.tbl <- tb.system.tables$compproc
  cure.tbl <- tb.system.tables$cure
  medication.tbl <- tb.system.tables$medication
  medtest.tbl <- tb.system.tables$medtest
  proccost.tbl <- tb.system.tables$proccost
  regchange.tbl <- tb.system.tables$regchange
  regimen.tbl <- tb.system.tables$regimen
  testing.tbl <- tb.system.tables$testing
  all.regimens <- unique(regimen.tbl$regid)
  #
  for (ii in 1:dim(patient.tbl)[1]) {
    if (trace == 2) {
      if (ii %% 10==0) {
        print(paste("...onestep: ii=",ii,sep=""))
      }
    } else if (trace >= 3) {
      print(paste("...onestep: ii=",ii,sep=""))
    }
    ######################################################################
    if (trace >= 3) {
      print("...finding out what drugs the person is taking:")
    }
    if (!patient.tbl$finished[ii]) {
      this.regime <- patient.tbl$regid[ii]
      if (is.null(this.regime) || is.na(this.regime) || length(this.regime)==0) {
        stop(paste("bad regimen at the outset, patient=",ii))
      }
      this.person <- patient.tbl$patid[ii]
      person.drugs <- regimen.tbl$medname[regimen.tbl$regid==this.regime & regimen.tbl$month==current.month]
      if (any(is.na(person.drugs)) || length(person.drugs)==0) {
        print(paste("regimen=",this.regime))
        print(paste("time=",current.month))
        print(paste("person.drugs=",person.drugs))
        stop(paste("onestep: person.drugs is bad for person ii=",ii))
      }
      if (!all(person.drugs %in% medication.tbl$medname)) {
        stop("bad drug in onestep")
      }
      if (anyDuplicated(person.drugs)) {
        stop("error: drug duplicated")
      }
      ######################################################################
      # COSTS OF DRUGS
      # add up the total cost of drugs
      drug.cost <- get.drug.cost(person.drugs,medication.tbl)  
      #
      ######################################################################
      # COSTS OF TESTS
      if (trace >= 3) {
        print("...finding out what tests the person is supposed to get")
      }
      focus.rows <- medtest.tbl$medname %in% person.drugs
      if (any(is.na(focus.rows))) { 
        stop("onestep: bad focus rows for medname")  
      }
      test.tbl <- medtest.tbl[focus.rows,]
      test.tbl$medname <- NULL
      if (current.month > 1) {
        test.tbl <- test.tbl[test.tbl$frequency != "baseline",]
      }
      # frequency is either baseline or monthly, but we don't want to do it twice
      this.months.tests <- unique(test.tbl$medicaltest) 
      #
      # add up the cost if any tests are done
      if (length(this.months.tests)>0) {
        test.cost <- sum(testing.tbl$cost[testing.tbl$medtest %in% this.months.tests])
      } else {
        test.cost <- 0
      }
      ######################################################################
      # COMPLICATIONS
      #
      # find out what complications the person is at risk for
      focus.rows <- (compprob.tbl$medname %in% person.drugs) & compprob.tbl$month == current.month
      outcome.probs <- compprob.tbl$prob[focus.rows]
      random.outcomes <- rbinom(length(outcome.probs),prob=outcome.probs,size=1)
      current.complications <- compprob.tbl$complication[focus.rows][random.outcomes==1]
      n.adv <- length(current.complications)
      current.procedures <- unique(compproc.tbl$procedure[ compproc.tbl$complication %in% current.complications ])
      #
      # add up any cost for these complications
      complication.cost <- sum(proccost.tbl$cost[proccost.tbl$procedure %in% current.procedures])
      #
      ######################################################################
      # CURE
      # determine if the person is cured
      curtime <- current.month
      # are we thru?
      if (current.month>=max(regimen.tbl$month[regimen.tbl$regid==this.regime])) {
        finished <- TRUE
        in.cure.tbl <- cure.tbl$regid==this.regime
        if (any(in.cure.tbl)) {
          cp <- cure.tbl$cureprob[in.cure.tbl] 
        } else {
          cp <- other.params[["default.cure.prob"]]
        }
      } else {
        finished <- FALSE
        cp <- 0
      }
      if (!is.numeric(cp)) {
        stop("non numeric cure probability")
      }
      if (length(cp)!=1) {
        stop("cure probability: bad length")
      }
      if (is.na(cp)) {
        stop("missing cure probability")
      }
      if (rbinom(1,size=1,prob=cp)==1) {
        patient.is.cured <- TRUE
      } else {
        patient.is.cured <- FALSE
      }
      #
      # determine if the person needs to change regimens
      nptrow <- new.patient.tbl$patid==this.person
      if (patient.is.cured) {
        new.patient.tbl[nptrow,"outcome"] <- 1
        new.patient.tbl[nptrow,"regid"] <- "none"
        new.patient.tbl[nptrow,"duration"] <- 0
      } 
      ######################################################################
      # REGIMEN CHANGE
      regswitch.p <- FALSE
      if (!finished) {
        focus.rows <- (regchange.tbl$complication %in% current.complications) & regchange.tbl$regid==this.regime
        if (any(focus.rows)) {
          alarm.drugs <- regchange.tbl$drug[focus.rows]    #@@@
          newreg.possibilities <- regchange.tbl$newregid[focus.rows]
          if (!all(is.na(newreg.possibilities))) {
            reg.poss <- newreg.possibilities[!is.na(newreg.possibilities)]
            if (length(reg.poss)==1) {
              newreg <- reg.poss
            } else {
              newreg <- sample(reg.poss,size=1)
            }
            if (trace>2) {
              print(paste("regimen change block: newreg=",newreg,sep=""))
            }
            if (!(newreg %in% all.regimens)) {
              stop(paste("bad regimen",newreg))
            }
            new.patient.tbl$regid[nptrow] <- newreg
            regswitch.p <- TRUE
          }
        }
      } else {
        new.patient.tbl$finished[nptrow] <- TRUE
      }
      # determine if the person dies 
      # **Unimplemented**
      new.patient.tbl[nptrow,"cost"] <- new.patient.tbl[nptrow,"cost"] + complication.cost + test.cost + drug.cost
      new.patient.tbl[nptrow,"adverse.event.count"] <- new.patient.tbl[nptrow,"adverse.event.count"] + n.adv
      new.patient.tbl[nptrow,"regimen.switch.count"] <- new.patient.tbl[nptrow,"regimen.switch.count"] + regswitch.p
    }
  }
  list(patient=new.patient.tbl, dh=new.pdhistory.tbl)
}
dosim <- function(npatients,other.pars,sim.regimen,timesteps,tbsys.tables,trace=0) {
  rt <- tbsys.tables[["regimen"]]
  sim.reg.id <- rt$regid[rt$regimen==sim.regimen][1]
  patient.tbl <- gen.new.patient.tbl(npatients,sim.reg.id)
  # complications that will happen based on what the patient started on
  # for now, these will be tallied up in the first month
  patientdrughistory.tbl <- new.patientdrughistory(patient.tbl,regimen.tbl,medtest.tbl)
  for (step in 1:timesteps) {
    new <- onestep(step, other.pars, patient.tbl, patientdrughistory.tbl, tbsys.tables,trace=trace)
    patient.tbl <- new[["patient"]]
    patientdrughistory.tbl <- new[["dh"]]
  }
  c(meancure=mean(patient.tbl$outcome),meancost=mean(patient.tbl$cost), meanadv=mean(patient.tbl$adverse.event.count), probnoadv=mean(patient.tbl$adverse.event.count==0), probnoswitch=mean(patient.tbl$regimen.switch.count==0))
}
pars <- c(default.cure.prob=0.92)
suppressWarnings(ans.standard1 <- dosim(10000,pars,"standard",6,tb.system.tables))
ans.standard1
suppressWarnings(ans.standard2 <- dosim(10000,pars,"standard",6,tb.system.tables))
ans.standard2
suppressWarnings(ans.standard3 <- dosim(10000,pars,"standard",6,tb.system.tables))
ans.standard3
suppressWarnings(ans.standard4 <- dosim(10000,pars,"standard",6,tb.system.tables))
ans.standard4
suppressWarnings(ans.standard5 <- dosim(10000,pars,"standard",6,tb.system.tables))
ans.standard5
suppressWarnings(ans.standard6 <- dosim(10000,pars,"standard",6,tb.system.tables))
ans.standard6
suppressWarnings(ans.standard7 <- dosim(10000,pars,"standard",6,tb.system.tables))
ans.standard7
suppressWarnings(ans.standard8 <- dosim(10000,pars,"standard",6,tb.system.tables))
ans.standard8
suppressWarnings(ans.standard9 <- dosim(10000,pars,"standard",6,tb.system.tables))
ans.standard9
suppressWarnings(ans.standard10 <- dosim(10000,pars,"standard",6,tb.system.tables))
ans.standard10

(ans.standard1 +
ans.standard2 +
ans.standard3 +
ans.standard4 +
ans.standard5 +
ans.standard6 +
ans.standard7 +
ans.standard8 +
ans.standard9 +
ans.standard10)/10


##
suppressWarnings(ans.ires1 <- dosim(10000,pars,"noinh",6,tb.system.tables)) 
ans.ires1
suppressWarnings(ans.ires2 <- dosim(10000,pars,"noinh",6,tb.system.tables)) 
ans.ires2
suppressWarnings(ans.ires3 <- dosim(10000,pars,"noinh",6,tb.system.tables)) 
ans.ires3
suppressWarnings(ans.ires4 <- dosim(10000,pars,"noinh",6,tb.system.tables)) 
ans.ires4
suppressWarnings(ans.ires5 <- dosim(10000,pars,"noinh",6,tb.system.tables)) 
ans.ires5
suppressWarnings(ans.ires6 <- dosim(10000,pars,"noinh",6,tb.system.tables)) 
ans.ires6
suppressWarnings(ans.ires7 <- dosim(10000,pars,"noinh",6,tb.system.tables)) 
ans.ires7
suppressWarnings(ans.ires8 <- dosim(10000,pars,"noinh",6,tb.system.tables)) 
ans.ires8
suppressWarnings(ans.ires9 <- dosim(10000,pars,"noinh",6,tb.system.tables)) 
ans.ires9
suppressWarnings(ans.ires10 <- dosim(10000,pars,"noinh",6,tb.system.tables)) 
ans.ires10

(ans.ires1 +
ans.ires2 +
ans.ires3 +
ans.ires4 +
ans.ires5 +
ans.ires6 +
ans.ires7 +
ans.ires8 +
ans.ires9 +
ans.ires10)/10
##
suppressWarnings(ans.nohr1 <- dosim(10000,pars,"noinhrif",18,tb.system.tables)) 
ans.nohr1
suppressWarnings(ans.nohr2 <- dosim(10000,pars,"noinhrif",18,tb.system.tables)) 
ans.nohr2
suppressWarnings(ans.nohr3 <- dosim(10000,pars,"noinhrif",18,tb.system.tables)) 
ans.nohr3
suppressWarnings(ans.nohr4 <- dosim(10000,pars,"noinhrif",18,tb.system.tables)) 
ans.nohr4
suppressWarnings(ans.nohr5 <- dosim(10000,pars,"noinhrif",18,tb.system.tables)) 
ans.nohr5
suppressWarnings(ans.nohr6 <- dosim(10000,pars,"noinhrif",18,tb.system.tables)) 
ans.nohr6
suppressWarnings(ans.nohr7 <- dosim(10000,pars,"noinhrif",18,tb.system.tables)) 
ans.nohr7
suppressWarnings(ans.nohr8 <- dosim(10000,pars,"noinhrif",18,tb.system.tables)) 
ans.nohr8
suppressWarnings(ans.nohr9 <- dosim(10000,pars,"noinhrif",18,tb.system.tables)) 
ans.nohr9
suppressWarnings(ans.nohr10 <- dosim(10000,pars,"noinhrif",18,tb.system.tables)) 
ans.nohr10

(ans.nohr1 +
ans.nohr2 +
ans.nohr3 +
ans.nohr4 +
ans.nohr5 +
ans.nohr6 +
ans.nohr7 +
ans.nohr8 +
ans.nohr9 +
ans.nohr10)/10
##
suppressWarnings(ans.norif1 <- dosim(10000,pars,"norif",12,tb.system.tables)) 
ans.norif1
suppressWarnings(ans.norif2 <- dosim(10000,pars,"norif",12,tb.system.tables)) 
ans.norif2
suppressWarnings(ans.norif3 <- dosim(10000,pars,"norif",12,tb.system.tables)) 
ans.norif3
suppressWarnings(ans.norif4 <- dosim(10000,pars,"norif",12,tb.system.tables)) 
ans.norif4
suppressWarnings(ans.norif5 <- dosim(10000,pars,"norif",12,tb.system.tables)) 
ans.norif5
suppressWarnings(ans.norif6 <- dosim(10000,pars,"norif",12,tb.system.tables)) 
ans.norif6
suppressWarnings(ans.norif7 <- dosim(10000,pars,"norif",12,tb.system.tables)) 
ans.norif7
suppressWarnings(ans.norif8 <- dosim(10000,pars,"norif",12,tb.system.tables)) 
ans.norif8
suppressWarnings(ans.norif9 <- dosim(10000,pars,"norif",12,tb.system.tables)) 
ans.norif9
suppressWarnings(ans.norif10 <- dosim(10000,pars,"norif",12,tb.system.tables)) 
ans.norif10

(ans.norif1 +
ans.norif2 +
ans.norif3 +
ans.norif4 +
ans.norif5 +
ans.norif6 +
ans.norif7 +
ans.norif8 +
ans.norif9 +
ans.norif10)/10
##
suppressWarnings(ans.nopza1 <- dosim(10000,pars,"nopza",9,tb.system.tables)) 
ans.nopza1
suppressWarnings(ans.nopza2 <- dosim(10000,pars,"nopza",9,tb.system.tables)) 
ans.nopza2
suppressWarnings(ans.nopza3 <- dosim(10000,pars,"nopza",9,tb.system.tables)) 
ans.nopza3
suppressWarnings(ans.nopza4 <- dosim(10000,pars,"nopza",9,tb.system.tables)) 
ans.nopza4
suppressWarnings(ans.nopza5 <- dosim(10000,pars,"nopza",9,tb.system.tables)) 
ans.nopza5
suppressWarnings(ans.nopza6 <- dosim(10000,pars,"nopza",9,tb.system.tables)) 
ans.nopza6
suppressWarnings(ans.nopza7 <- dosim(10000,pars,"nopza",9,tb.system.tables)) 
ans.nopza7
suppressWarnings(ans.nopza8 <- dosim(10000,pars,"nopza",9,tb.system.tables)) 
ans.nopza8
suppressWarnings(ans.nopza9 <- dosim(10000,pars,"nopza",9,tb.system.tables)) 
ans.nopza9
suppressWarnings(ans.nopza10 <- dosim(10000,pars,"nopza",9,tb.system.tables)) 
ans.nopza10

(ans.nopza1 +
ans.nopza2 +
ans.nopza3 +
ans.nopza4 +
ans.nopza5 +
ans.nopza6 +
ans.nopza7 +
ans.nopza8 +
ans.nopza9 +
ans.nopza10)/10
@


\vfill

\end{document}
